# Supplementary material for: Structural insights into promoter-proximal pausing of RNA polymerase II at +1 nucleosome
Source: Sci Adv. 2025 Mar 5;11(10):eadu0577. doi: 10.1126/sciadv.adu0577 (PMC11881899; doi:10.1126/sciadv.adu0577)
Supplement: Supplementary file 2 — Movies S1 to S4 [file sciadv.adu0577_movies_s1_to_s4.zip]

Archive with 4 entries (4 files):
- sciadv.adu0577_movie_s1.mp4
- sciadv.adu0577_movie_s2.mp4
- sciadv.adu0577_movie_s3.mp4
- sciadv.adu0577_movie_s4.mp4
